# Supplementary material for: Long‐term monitoring of common spadefoot toad activity in a European steppe using barn owl pellets
Source: J Biol Res (Thessalon). 2021 Feb 12;28:4. doi: 10.1186/s40709-021-00133-w (PMC7879639; doi:10.1186/s40709-021-00133-w)
Supplement: Supplementary file 2 — Additional file 2: Data and R scripts. The original data used and the R script to reproduce our analysis. [file 40709_2021_133_MOESM2_ESM.zip]

Archive with 7 entries (4 files):
- Data_and_Scripts/
- Data_and_Scripts/Pfuscus_Pellet_Data.csv
- __MACOSX/
- __MACOSX/Data_and_Scripts/
- __MACOSX/Data_and_Scripts/._Pfuscus_Pellet_Data.csv
- Data_and_Scripts/Script_Pfuscus.R
- __MACOSX/Data_and_Scripts/._Script_Pfuscus.R
