# Supplementary material for: Long‐term monitoring of common spadefoot toad activity in a European steppe using barn owl pellets
Source: J Biol Res (Thessalon). 2021 Feb 12;28:4. doi: 10.1186/s40709-021-00133-w (PMC7879639; doi:10.1186/s40709-021-00133-w)
Supplement: Supplementary file 2 — Additional file 2: Data and R scripts. The original data used and the R script to reproduce our analysis. [file 40709_2021_133_MOESM2_ESM.zip › Data_and_Scripts/Pfuscus_Pellet_Data.csv]

site	year	SumPrec	maxPrec24	snow	minT	meanT	month	PFuscus
Apetloner Hof	2004	55	28	0	-3.3	4.5	4	0
Podersdorf	2004	25	12	0	6.7	13.3	7	0
Apetloner Hof	2004	25	12	0	6.7	13.3	7	0
Seewinkelhof	2004	29	13	0	-8.8	1	11	0
Apetloner Hof	2005	21	5	10	-12.7	-3.4	1	0
Hšlle	2005	21	5	10	-12.7	-3.4	1	0
Apetloner Hof	2005	57	15	0	-5.8	3.6	4	0
Apetloner Hof	2005	54	26	0	-1	7.5	5	0
Warmblutkoppel	2005	54	26	0	-1	7.5	5	0
Podersdorf	2005	33	12	0	5.6	10.9	6	0
Rebuschlgasse	2005	79	12	0	8.1	14.4	7	0
Apetloner Hof	2005	79	12	0	8.1	14.4	7	0
Apetloner Hof	2005	191	46	0	5.6	12.5	8	0
Warmblutkoppel	2006	52	20	0	-6.6	2.7	4	0
Sandeck	2006	52	20	0	-6.6	2.7	4	0
Hšlle	2006	77	22	0	2.1	7.5	5	0
Podersdorf	2006	77	22	0	2.1	7.5	5	0
Apetloner Hof	2006	77	22	0	2.1	7.5	5	0
Warmblutkoppel	2006	65	25	0	2.6	11.7	6	0
Apetloner Hof	2006	65	25	0	2.6	11.7	6	0
Rebuschlgasse	2006	65	25	0	2.6	11.7	6	0
Apetloner Hof	2007	40	12	8	-8.4	-0.1	1	0
Przewalski-Ost	2007	40	12	8	-8.4	-0.1	1	0
Hšlle	2007	0	0	0	-2.2	3.5	4	0
Warmblutkoppel	2007	0	0	0	-2.2	3.5	4	0
Apetloner Hof	2007	78	24	0	-0.9	11.1	5	0
Podersdorf	2007	16	7	0	7.6	13.8	6	0
Apetloner Hof	2007	16	7	0	7.6	13.8	6	0
Podersdorf	2007	16	7	0	7.6	13.8	6	0
Hšlle	2007	67	28	0	7.7	13.8	8	0
Warmblutkoppel	2007	67	28	0	7.7	13.8	8	0
Apetloner Hof	2007	67	28	0	7.7	13.8	8	0
Podersdorf	2007	67	28	0	7.7	13.8	8	0
Apetloner Hof	2007	70	27	0	-3.8	4.3	10	0
Apetloner Hof	2007	37	13	2	-7	-0.3	11	0
Infozentrum	2008	7	3	0	-12.9	-3.1	2	0
Apetloner Hof	2008	7	3	0	-12.9	-3.1	2	0
Apetloner Hof	2008	7	3	0	-12.9	-3.1	2	0
Hšlle	2008	58	18	3	-5.4	0.7	3	0
Warmblutkoppel	2008	34	14	0	-3	3.7	4	0
Hšlle	2008	34	14	0	-3	3.7	4	0
Podersdorf	2008	34	14	0	-3	3.7	4	0
Warmblutkoppel	2008	34	14	0	-3	3.7	4	0
Hšlle	2008	34	14	0	-3	3.7	4	0
Apetloner Hof	2008	34	14	0	-3	3.7	4	0
Warmblutkoppel	2008	99	28	0	8.4	14.6	6	0
Apetloner Hof	2008	99	28	0	8.4	14.6	6	0
Podersdorf	2008	99	28	0	8.4	14.6	6	0
Apetloner Hof	2008	112	34	0	10.1	15.1	7	0
Warmblutkoppel	2008	47	13	0	2	10.2	9	0
Graurinderstall	2008	34	10	3	-6.7	2.8	11	0
Warmblutkoppel	2008	34	10	3	-6.7	2.8	11	0
Podersdorf	2008	49	22	0	-10.5	-0.6	12	0
Podersdorf	2009	60	11	33	-7	-1.3	2	0
Apetloner Hof	2009	53	13	0	3.5	8.8	5	0
Sandeck	2009	53	13	0	3.5	8.8	5	0
Apetloner Hof	2009	28	18	0	4.7	9.9	9	2
Apetloner Hof	2009	61	17	0	-2.6	2.3	11	2
Sandeck	2010	60	24	0	-4.7	3.3	4	3
Sandeck	2010	134	26	0	6	11	5	3
Warmblutkoppel	2010	97	35	0	9.7	13.8	6	1
Hšlle	2011	3	2	1	-10.9	-4.9	2	0
Sandeck	2011	3	2	1	-10.9	-4.9	2	0
Apetloner Hof	2011	3	2	1	-10.9	-4.9	2	0
Graurinderstall	2011	46	23	1	-12.6	-1.6	3	0
Sandeck	2011	38	9	0	-1	4.3	4	0
Apetloner Hof	2011	38	9	0	-1	4.3	4	0
Apetloner Hof	2011	38	9	0	-1	4.3	4	0
Graurinderstall	2011	40	9	0	-1.5	6.5	5	0
Apetloner Hof	2011	66	15	0	8.4	14.3	7	0
Apetloner Hof	2011	66	15	0	8.4	14.3	7	0
Apetloner Hof	2012	10	7	0	-11.6	0.3	3	0
Apetloner Hof	2012	10	7	0	-11.6	0.3	3	0
Warmblutkoppel	2012	54	14	0	-4.3	7.4	5	0
Apetloner Hof	2012	54	14	0	-4.3	7.4	5	0
Hšlle	2012	39	11	0	4.7	12.8	6	0
Biologische Station	2013	79	17	25	-10.5	-1.6	2	0
Sandeck	2013	67	24	9	-8.7	-1	3	0
Sandeck	2013	67	24	9	-8.7	-1	3	1
Sandeck	2013	83	26	0	8.1	10.6	5	0
Apetloner Hof	2013	83	26	0	8.1	10.6	5	1
Graurinderstall	2013	53	32	0	5.5	13.4	6	1
Biologische Station	2013	53	32	0	5.5	13.4	6	1
Graurinderstall	2013	62	27	0	-1	7.9	9	3
Apetloner Hof	2014	102	45	0	2.7	9.9	5	0
Sandeck	2014	26	15	0	7.8	12	6	0
Warmblutkoppel	2014	26	15	0	7.8	12	6	0
Warmblutkoppel	2015	94	35	0	4.2	9.8	5	0
Apetloner Hof	2015	94	35	0	4.2	9.8	5	0
Hšlle	2015	44	19	0	4.9	11.7	6	0
Apetloner Hof	2015	44	19	0	4.9	11.7	6	0
Apetloner Hof	2015	44	19	0	4.9	11.7	6	0
Hšlle	2016	24	9	0	-6	4	4	1
Graurinderstall	2016	91	34	0	1.4	8.5	5	0
Apetloner Hof	2016	95	41	0	6.3	12.2	6	0
Apetloner Hof	2016	95	41	0	6.3	12.2	6	0
Hšlle	2016	95	41	0	6.3	12.2	6	14
Apetloner Hof	2016	95	41	0	6.3	12.2	6	0
Warmblutkoppel	2016	95	41	0	6.3	12.2	6	0
Warmblutkoppel	2016	95	41	0	6.3	12.2	6	0
Hšlle	2016	95	41	0	6.3	12.2	6	14
Hšlle	2016	95	41	0	6.3	12.2	6	2
Hšlle	2016	30	14	0	1.2	9.7	9	1
