# Supplementary material for: Long‐term monitoring of common spadefoot toad activity in a European steppe using barn owl pellets
Source: J Biol Res (Thessalon). 2021 Feb 12;28:4. doi: 10.1186/s40709-021-00133-w (PMC7879639; doi:10.1186/s40709-021-00133-w)
Supplement: Supplementary file 2 — Additional file 2: Data and R scripts. The original data used and the R script to reproduce our analysis. [file 40709_2021_133_MOESM2_ESM.zip › Data_and_Scripts/Script_Pfuscus.R]

# the following code performs the analysis
# for the manuscript by Landler & Stefke 
# Journal of biological Research

#load data - data need to be placed in the working directory
Pfuscus_Pellet_Data <- read.csv("Pfuscus_Pellet_Data.csv")

######  naming all variables and calculate trigonometric functions  #########################################################
site<-Pfuscus_Pellet_Data$site; year<-Pfuscus_Pellet_Data$year
SumPrec<-Pfuscus_Pellet_Data$SumPrec; maxPrec24<-Pfuscus_Pellet_Data$maxPrec24
snow<-Pfuscus_Pellet_Data$snow; minT<-Pfuscus_Pellet_Data$minT
meanT<-Pfuscus_Pellet_Data$meanT; month<-Pfuscus_Pellet_Data$month
cosine<-cos(((2*pi)/12)*month);sine<-sin(((2*pi)/12)*month)
TwotimeOmega<-((4*pi)/12)*month
TwotimeOmegaRed<-ifelse((TwotimeOmega>(2*pi)),(TwotimeOmega-(2*pi)), TwotimeOmega)
cosine2<-cos(TwotimeOmega);sine2<-sin(TwotimeOmega)
PFuscus<-Pfuscus_Pellet_Data$PFuscus
attr(PFuscus, "label") <- "Pelobates fuscus" # to have the correct heading for the model results table 

##############################
# perform automatic model selection using the model builder function for a GLM with a poisson distribution with zero inflation 
###############################
library(glmmTMB)
library(buildmer)

#Perform full model containing all parameters
model <- buildglmmTMB(PFuscus~site*year*maxPrec24*SumPrec*snow*minT*meanT*
                        cosine*sine*sine2*cosine2,
                      ziformula=~1,family=poisson,
                      crit = "LRT")
summary(model)

#### run the selected model again (used for table calculation and confidence intervals)################
Pelobmodel <-glmmTMB(PFuscus ~ maxPrec24 + cosine + sine2 + cosine2 + maxPrec24:cosine2 +  meanT,ziformula=~1,family=poisson)
summary(Pelobmodel)

###################
#Make and save table in the working directory  #########
#load library to create and save the table 
library(sjPlot)

#make table ,file="Table1.doc"
namesForTable= c("Max. Prec. in 24h", "Cosine (month)", 
                 "Sine2 (month)","Cosine2 (month)",
                 "Mean T (month)","Max. Prec. * Cosine2" )
CSSList <-list(
  css.depvarhead = '+font-style:normal; border-top:1px solid; color:black; font-size:12px; text-align:center',css.thead='+font-size:12px; text-align:center', 
  css.col1 = '+font-weight:bold; font-size:12px',
  css.col2 = '+text-align:center; font-size:12px',css.col3 = '+text-align:center; font-size:12px',
  css.col4 = '+text-align:center; font-size:12px',css.col5 = '+font-weight:bold; font-size:12px; text-align:center',
  css.centeralign = '+text-align:left', css.summarydata ='+font-size:12px; border-top:1px solid; text-align:left',
  css.summary='+font-size:12px; border-top:1px solid; text-align:left'
)
tab_model(Pelobmodel,show.ci = F,show.stat = T,show.est=F,pred.labels = namesForTable,
          show.se = T,show.intercept = F,show.zeroinf = FALSE,string.stat = "z",
          string.se = "S.E.",CSS =CSSList,file="Table1.doc")
#Note:Estimates are added manually to the Table. Taken from the summary(model) output. 

########### Predict responses for all main effects and plot   #############################################################
library(ggplot2) 
library(ggeffects)
library(tidyverse)

prRain <- ggpredict(Pelobmodel,terms =  c("maxPrec24[n=1000]","cosine2 [1,-1]"),type = "fe") 
prMeanT <- ggpredict(Pelobmodel, "meanT[n=1000]",type = "fe")

# now the month effects - this takes a bit more work
# First create a df for the months with associated cosine, cosine2 and sine 2 
monthS<- c(seq(1,12,0.0001))
cosineS<-round(cos(((2*pi)/12)*monthS),4)
TwotimeOmega<-((4*pi)/12)*monthS
TwotimeOmegaRed<-ifelse((TwotimeOmega>(2*pi)),(TwotimeOmega-(2*pi)), TwotimeOmega)
cosine2S<-round(cos(TwotimeOmega),4)
sine2S<-round(sin(TwotimeOmega),4)

StableMonth <-  data.frame(monthS,cosineS,cosine2S,sine2S)

# now predict response over whole range of cosine and sine using small increments 
#cosine2 interacts with rain therefore we use two levels for maxPrec (the min and max, 0 and 46)
prcosine <- ggpredict(Pelobmodel, terms=c("cosine[-1:1 by=.0001]"),type = "fe")
prsine2 <- ggpredict(Pelobmodel, terms=c("sine2[-1:1 by=.0001]"),type = "fe") 
prcosine2 <- ggpredict(Pelobmodel, terms=c("cosine2[-1:1 by=.0001]","maxPrec24[0,46]"),type = "fe")
prcosine2_mean <- ggpredict(Pelobmodel, terms=c("cosine2[-1:1 by=.0001]"),type = "fe")

#merge month df with the trigonometric dfs
names(prcosine)[1] <- "cosineS"
prcosine <- merge(prcosine, StableMonth, by="cosineS",all = TRUE)
prcosine <-na.omit(prcosine)
prcosine <-prcosine %>% select(1:7)

names(prsine2)[1] <- "sine2S"
prsine2 <- merge(prsine2, StableMonth, by="sine2S",all = TRUE)
prsine2 <-na.omit(prsine2)
prsine2 <-prsine2 %>% select(1:7)

names(prcosine2)[1] <- "cosine2S"
prcosine2 <- merge(prcosine2, StableMonth, by="cosine2S",all = TRUE)
prcosine2 <-na.omit(prcosine2)
prcosine2 <-prcosine2 %>% select(1:7)

names(prcosine2_mean)[1] <- "cosine2S"
prcosine2_mean <- merge(prcosine2_mean, StableMonth, by="cosine2S",all = TRUE)
prcosine2_mean <-na.omit(prcosine2_mean)
prcosine2_mean <-prcosine2_mean %>% select(1:7)


prcosine2_0 <-prcosine2[prcosine2$group==0,]
prcosine2_46 <- prcosine2[prcosine2$group==46,]

# calculate for max Prec: 0
prmergesines <-na.omit(merge(prcosine2_0,prcosine,by="monthS",all = TRUE))
prmergesines_1_0 <-na.omit(merge(prmergesines,prsine2,by="monthS",all = TRUE))

# calculate for max Prec: 46
prmergesines <-na.omit(merge(prcosine2_46 ,prcosine,by="monthS",all = TRUE))
prmergesines_1_46 <-na.omit(merge(prmergesines,prsine2,by="monthS",all = TRUE))

# calculate for averaged effect
prmergesines <-na.omit(merge(prcosine2_mean ,prcosine,by="monthS",all = TRUE))
prmergesines_mean <-na.omit(merge(prmergesines,prsine2,by="monthS",all = TRUE))


#store the merged file in a montheffects file with the corrected names and averaged predictions and CI 
Montheffects <- data.frame(matrix(nrow = length(prmergesines_1_0$predicted.x), ncol = 1))
Montheffects$Predicted <- rowMeans(subset(prmergesines_1_0, select = c(predicted.x, predicted.y,predicted)), na.rm = TRUE)
Montheffects$conf.low<- rowMeans(subset(prmergesines_1_0, select = c(conf.low.x, conf.low.y,conf.low)), na.rm = TRUE)
Montheffects$conf.high<- rowMeans(subset(prmergesines_1_0, select = c(conf.high.x, conf.high.y,conf.high)), na.rm = TRUE)
Montheffects$month<- prmergesines_1_0$monthS
Montheffects$group<- prmergesines_1_0$group.x
Montheffects<-Montheffects[,2:6]
Montheffects_0<-na.omit(Montheffects)

Montheffects <- data.frame(matrix(nrow = length(prmergesines_1_46$predicted.x), ncol = 1))
Montheffects$Predicted <- rowMeans(subset(prmergesines_1_46, select = c(predicted.x, predicted.y,predicted)), na.rm = TRUE)
Montheffects$conf.low<- rowMeans(subset(prmergesines_1_46, select = c(conf.low.x, conf.low.y,conf.low)), na.rm = TRUE)
Montheffects$conf.high<- rowMeans(subset(prmergesines_1_46, select = c(conf.high.x, conf.high.y,conf.high)), na.rm = TRUE)
Montheffects$month<- prmergesines_1_46$monthS
Montheffects$group<- prmergesines_1_46$group.x
Montheffects<-Montheffects[,2:6]
Montheffects_46<-na.omit(Montheffects)

Montheffects <- data.frame(matrix(nrow = length(prmergesines_mean$predicted.x), ncol = 1))
Montheffects$Predicted <- rowMeans(subset(prmergesines_mean, select = c(predicted.x, predicted.y,predicted)), na.rm = TRUE)
Montheffects$conf.low<- rowMeans(subset(prmergesines_mean, select = c(conf.low.x, conf.low.y,conf.low)), na.rm = TRUE)
Montheffects$conf.high<- rowMeans(subset(prmergesines_mean, select = c(conf.high.x, conf.high.y,conf.high)), na.rm = TRUE)
Montheffects$month<- prmergesines_mean$monthS
Montheffects$group<- prmergesines_mean$group.x
Montheffects<-Montheffects[,2:6]
Montheffects_mean<-na.omit(Montheffects)


#Join the predictions for each group
Montheffects_0_46 <- rbind(Montheffects_0,Montheffects_46)

###################################
####### Make figure and save in working diectory ###############
library(grid)
library(gridExtra)

# A max precipitation main and interaction #############
yA=750
raininteract.plot <-ggplot(prRain, aes(x, predicted,group=group,color=group,fill=group)) +
 geom_ribbon(aes(ymin = conf.low, ymax = conf.high, color = NULL),alpha = .2,linetype = 0) +
 scale_color_manual(values = c( "darkturquoise","blue"),labels = c("March/September", "June"),aesthetics = c("colour", "fill"))+
  geom_line(size = 0.8, show.legend = T)+
  theme_bw() +labs(x="Maximum precipitation in 24h (mm)",y="Number of individuals")+
 scale_x_continuous(limits = c(0, max(prRain$x)))+
  scale_y_continuous(limits=c(0,yA),breaks = seq(0, yA, by = 150))+
   geom_segment(aes(x=0,xend=max(prRain$x),y=-Inf,yend=-Inf),color="black")+
 geom_segment(aes(y=0,yend=yA,x=-Inf,xend=-Inf),color="black")+
theme(panel.border = element_blank(), panel.grid.major = element_blank(),legend.title = element_blank(),
     panel.grid.minor = element_blank(), axis.line=element_blank(),legend.position = c(0.4, 0.7),legend.box=NULL)+
  guides(fill=guide_legend(reverse=TRUE),color=guide_legend(reverse=TRUE))+
annotate("text", x=(0.01*max(prRain$x)), y=(yA-(0.01*yA)), label= "A", fontface =2,size=8)

yB=350
Monthinteract.plot <-ggplot(Montheffects_0_46, aes(month, Predicted,group=group,color=group,fill=group)) +
  geom_ribbon(aes(ymin = conf.low, ymax = conf.high, color = NULL),alpha = .2,linetype = 0) +
  scale_fill_manual(values = c("maroon1","purple3"),labels = c("Max. prec. = 0 mm", "Max. prec. = 46 mm"),aesthetics = c("colour", "fill"))+
  geom_line(size = 0.8, show.legend = T)+ theme_bw() + labs(x="Month",y=NULL)+
  scale_x_continuous(limits = c(3, 11),breaks = seq(3, 11, by = 1))+
  scale_y_continuous(limits=c(0,yB),breaks = seq(0, yB, by = 50))+
  geom_segment(aes(x=3,xend=11,y=-Inf,yend=-Inf),color="black")+
  geom_segment(aes(y=0,yend=yB,x=-Inf,xend=-Inf),color="black")+
  theme(panel.border = element_blank(), panel.grid.major = element_blank(),legend.title = element_blank(),
        panel.grid.minor = element_blank(), axis.line=element_blank(),legend.position = c(0.75, 0.7))+
  guides(fill=guide_legend(reverse=TRUE),color=guide_legend(reverse=TRUE))+
  annotate("text", x=3+(0.01*8), y=(yB-(0.01*yB)), label= "B", fontface =2,size=8)

#### FigS1A months main effect plot ##########
ySA=1.4
monthEffect.plot<-ggplot(Montheffects_mean, aes(month, Predicted)) +
  geom_ribbon(aes(ymin = conf.low, ymax = conf.high, color = NULL),alpha = .2,fill = "purple") +
  geom_line(size = 0.8, show.legend = F,color="magenta2")+
  theme_bw() +
  labs(x="Month",y="Number of individuals")+
  scale_x_continuous(limits=c(3,11),breaks = seq(3, 11, by = 1)) +
  scale_y_continuous(limits=c(0,ySA),breaks = seq(0, ySA, by = 0.4))+
  geom_segment(aes(x=3,xend=11,y=-Inf,yend=-Inf),color="black"
               )+
  geom_segment(aes(y=0,yend=ySA,x=-Inf,xend=-Inf),color="black")+
  theme(panel.border = element_blank(), panel.grid.major = element_blank(),legend.title = element_blank(),
        panel.grid.minor = element_blank(), axis.line=element_blank())+
annotate("text", x=3+(0.01*8), y=(ySA-(0.01*ySA)), label= "A", fontface =2,size=8)


#### FigS1B meanT main effects plot ############
ySB = 0.5
meanT.plot<-ggplot(prMeanT, aes(x, predicted)) +
  geom_ribbon(aes(ymin = conf.low, ymax = conf.high, color = NULL),alpha = .2,fill = "red") +
  geom_line(size = 0.8, show.legend = FALSE,color="red")+
  theme_bw() +
  labs(x="Temperature (\u00B0C)",y=NULL)+
  scale_x_continuous(limits = c(0, 15))+
  geom_segment(aes(x=0,xend=15,y=-Inf,yend=-Inf),color="black")+
  geom_segment(aes(y=0,yend=ySB ,x=-Inf,xend=-Inf),color="black")+
  theme(panel.border = element_blank(), panel.grid.major = element_blank(),legend.title = element_blank(),
        panel.grid.minor = element_blank(), axis.line=element_blank())+
  annotate("text", x=(0.01*15), y=(ySB-(0.01*ySB)), label= "B", fontface =2,size=8)

##### save figure as pdf #######
pdf("Figure_2.pdf",width=7, height=3)
grid.arrange(raininteract.plot,Monthinteract.plot,ncol=2)
dev.off()

pdf("Figure_S1.pdf",width=7, height=3)
grid.arrange(monthEffect.plot,meanT.plot,ncol=2)
dev.off()

############
